# Supplementary material for: Facile Preparation of Cobalt Nanoparticles Encapsulated Nitrogen-Doped Carbon Sponge for Efficient Oxygen Reduction Reaction
Source: Polymers (Basel). 2023 Jan 19;15(3):521. doi: 10.3390/polym15030521 (PMC9920104; doi:10.3390/polym15030521)
Supplement: Supplementary file 1 [file polymers-15-00521-s001.zip]

Archive with 1 entries (1 files):
- polymers-2172118-supplementary.pdf
